# Supplementary material for: Hydrogel Microwell Arrays Allow the Assessment of Protease-Associated Enhancement of Cancer Cell Aggregation and Survival
Source: Microarrays (Basel). 2013 Aug 22;2(3):208–27. doi: 10.3390/microarrays2030208 (PMC5003461; doi:10.3390/microarrays2030208)
Supplement: Supplementary File 1 [file microarrays-02-00208-s001.zip]

Archive with 5 entries (4 files):
- 2009.07.30_Overlay_s43_KLK.avi
- __MACOSX/
- __MACOSX/._2009.07.30_Overlay_s43_KLK.avi
- 2009.07.30_Overlay_s53_KLK+Taxol.avi
- __MACOSX/._2009.07.30_Overlay_s53_KLK+Taxol.avi
